# Supplementary material for: A Rapid and Consistent Method to Identify Four SARS-CoV-2 Variants during the First Half of 2021 by RT-PCR
Source: Vaccines (Basel). 2022 Mar 21;10(3):483. doi: 10.3390/vaccines10030483 (PMC8954379; doi:10.3390/vaccines10030483)
Supplement: Supplementary file 1 [file vaccines-10-00483-s001.zip › Table S1.xls]

## Sheet: Supplementary 1
Sample	NGS																		Pangolin RESULT	qPCR																		qPCR Result
	A570D	D1118H	H69_V70del	N501Y	P681H	S982A	T716I	Y145del	D138Y	E484K	K417T	T1027I	A701V	D215G	D614G	L452R	T19R	T478K		A570D	D1118H	H69_V70del	N501Y	P681H	S982A	T716I	Y145del	D138Y	E484K	K417T	T1027I	A701V	D215G	D614G	L452R	T19R	T478K
Sample 1	MUT	MUT	MUT	MUT	MUT	MUT	MUT	MUT	WT	WT	WT	WT	WT	WT	MUT	WT	WT	WT	B.1.1.7	MUT	MUT	MUT	MUT	MUT	MUT	MUT	MUT	WT	WT	WT	WT	WT	WT	MUT	WT	WT	WT	B.1.1.7
Sample 2	MUT	MUT	MUT	MUT	MUT	MUT	MUT	MUT	WT	WT	WT	WT	WT	WT	MUT	WT	WT	WT	B.1.1.7	MUT	MUT	MUT	MUT	MUT	MUT	MUT	MUT	WT	WT	WT	WT	WT	WT	MUT	WT	WT	WT	B.1.1.7
Sample 3	MUT	MUT	MUT	MUT	MUT	MUT	MUT	MUT	WT	WT	WT	WT	WT	WT	MUT	WT	WT	WT	B.1.1.7	MUT	MUT	MUT	MUT	MUT	MUT	MUT	MUT	WT	WT	WT	WT	WT	WT	MUT	WT	WT	WT	B.1.1.7
Sample 4	WT	WT	WT	WT	WT	WT	WT	WT	WT	WT	WT	WT	WT	WT	MUT	WT	WT	WT	B.1.258	WT	WT	WT	WT	WT	WT	WT	WT	WT	WT	WT	WT	WT	WT	MUT	WT	WT	WT	STANDARD with D614G (B.1)
Sample 5	WT	WT	WT	WT	WT	WT	WT	WT	WT	WT	WT	WT	WT	WT	MUT	WT	WT	WT	B.1.177	WT	WT	WT	WT	WT	WT	WT	WT	WT	WT	WT	WT	WT	WT	MUT	WT	WT	WT	STANDARD with D614G (B.1)
Sample 6	MUT	MUT	MUT	MUT	MUT	MUT	MUT	MUT	WT	WT	WT	WT	WT	WT	MUT	WT	WT	WT	B.1.1.7	MUT	MUT	MUT	ND	MUT	MUT	MUT	ND	WT	WT	WT	WT	WT	WT	MUT	WT	WT	WT	B.1.1.7
Sample 7	MUT	MUT	MUT	MUT	MUT	MUT	MUT	MUT	WT	WT	WT	WT	WT	WT	MUT	WT	WT	WT	B.1.1.7	MUT	MUT	MUT	MUT	MUT	MUT	MUT	MUT	WT	WT	WT	WT	WT	WT	MUT	WT	WT	WT	B.1.1.7
Sample 8	WT	WT	WT	WT	WT	WT	WT	WT	WT	WT	WT	WT	WT	WT	MUT	WT	WT	WT	B.1.177	WT	WT	WT	WT	WT	WT	WT	WT	WT	WT	WT	WT	WT	WT	MUT	WT	WT	WT	STANDARD with D614G (B.1)
Sample 9	WT	WT	WT	WT	WT	WT	WT	WT	WT	WT	WT	WT	WT	WT	MUT	WT	WT	WT	B.1.177	WT	ND	WT	WT	WT	WT	WT	WT	WT	WT	WT	WT	WT	WT	MUT	WT	WT	WT	STANDARD with D614G (B.1)
Sample 10	WT	WT	WT	WT	WT	WT	WT	WT	WT	WT	WT	WT	WT	WT	MUT	WT	WT	WT	B.1.177	WT	WT	WT	WT	WT	WT	WT	WT	WT	WT	WT	WT	WT	WT	MUT	WT	WT	WT	STANDARD with D614G (B.1)
Sample 11	WT	WT	WT	WT	WT	WT	WT	WT	WT	WT	WT	WT	WT	WT	MUT	WT	WT	WT	B.1.177	WT	WT	WT	WT	WT	WT	WT	WT	WT	WT	WT	WT	WT	WT	MUT	WT	WT	WT	STANDARD with D614G (B.1)
Sample 12	WT	WT	WT	WT	WT	WT	WT	WT	WT	WT	WT	WT	WT	WT	MUT	WT	WT	WT	B.1.177	WT	WT	WT	WT	WT	ND	WT	WT	WT	WT	WT	WT	WT	WT	MUT	WT	WT	WT	STANDARD with D614G (B.1)
Sample 13	MUT	MUT	MUT	MUT	MUT	MUT	MUT	MUT	WT	WT	WT	WT	WT	WT	MUT	WT	WT	WT	B.1.1.7	MUT	MUT	MUT	MUT	MUT	MUT	MUT	MUT	WT	WT	WT	WT	WT	WT	MUT	ND	WT	WT	B.1.1.7
Sample 14	MUT	MUT	MUT	MUT	MUT	MUT	MUT	MUT	WT	WT	WT	WT	WT	WT	MUT	WT	WT	WT	B.1.1.7	MUT	MUT	MUT	MUT	MUT	MUT	MUT	MUT	WT	WT	ND	WT	WT	ND	MUT	WT	WT	WT	B.1.1.7
Sample 15	MUT	MUT	MUT	MUT	MUT	MUT	MUT	MUT	WT	WT	WT	WT	WT	WT	MUT	WT	WT	WT	B.1.1.7	MUT	MUT	ND	MUT	MUT	MUT	MUT	MUT	WT	WT	WT	WT	WT	WT	MUT	WT	WT	WT	B.1.1.7
Sample 16	MUT	MUT	MUT	MUT	MUT	MUT	MUT	MUT	WT	WT	WT	WT	WT	WT	MUT	WT	WT	WT	B.1.1.7	MUT	MUT	MUT	MUT	MUT	MUT	MUT	MUT	WT	WT	WT	WT	WT	WT	MUT	WT	WT	WT	B.1.1.7
Sample 17	MUT	MUT	MUT	MUT	MUT	MUT	MUT	MUT	WT	WT	WT	WT	WT	WT	MUT	WT	WT	WT	B.1.1.7	MUT	MUT	MUT	MUT	MUT	MUT	MUT	MUT	WT	WT	WT	WT	WT	WT	MUT	WT	WT	WT	B.1.1.7
Sample 18	MUT	MUT	MUT	WT	MUT	MUT	MUT	MUT	WT	WT	WT	WT	MUT	WT	MUT	WT	WT	WT	B.1.1.7	MUT	MUT	MUT	WT	MUT	MUT	MUT	MUT	WT	WT	WT	WT	MUT	WT	MUT	WT	WT	WT	B.1.1.7
Sample 19	WT	WT	WT	WT	WT	WT	WT	WT	WT	WT	WT	WT	WT	WT	MUT	WT	WT	WT	B.1.177	WT	WT	WT	WT	WT	WT	WT	WT	WT	WT	WT	WT	WT	WT	MUT	WT	WT	WT	STANDARD with D614G (B.1)
Sample 20	MUT	MUT	MUT	MUT	MUT	MUT	MUT	MUT	WT	WT	WT	WT	WT	WT	MUT	WT	WT	WT	B.1.1.7	MUT	MUT	MUT	MUT	MUT	MUT	MUT	MUT	WT	WT	WT	WT	WT	WT	MUT	WT	WT	WT	B.1.1.7
Sample 21	MUT	MUT	MUT	MUT	MUT	MUT	MUT	MUT	WT	WT	WT	WT	WT	WT	MUT	WT	WT	WT	B.1.1.7	MUT	MUT	MUT	MUT	MUT	MUT	MUT	MUT	WT	WT	WT	WT	WT	WT	MUT	WT	WT	WT	B.1.1.7
Sample 22	MUT	MUT	MUT	MUT	MUT	MUT	MUT	MUT	WT	WT	WT	WT	WT	WT	MUT	WT	WT	WT	B.1.1.7	MUT	MUT	MUT	MUT	MUT	MUT	MUT	MUT	WT	WT	WT	WT	WT	WT	MUT	WT	WT	WT	B.1.1.7
Sample 23	WT	WT	WT	WT	WT	WT	WT	WT	WT	WT	WT	WT	WT	WT	MUT	WT	WT	WT	B.1.177	WT	WT	WT	WT	WT	WT	WT	WT	WT	WT	WT	WT	WT	WT	MUT	WT	WT	WT	STANDARD with D614G (B.1)
Sample 24	MUT	MUT	MUT	MUT	MUT	MUT	MUT	MUT	WT	WT	WT	WT	WT	WT	MUT	WT	WT	WT	B.1.1.7	MUT	MUT	MUT	ND	MUT	MUT	MUT	MUT	WT	WT	WT	WT	WT	WT	MUT	WT	WT	WT	B.1.1.7
Sample 25	MUT	MUT	MUT	MUT	MUT	MUT	MUT	MUT	WT	WT	WT	WT	WT	WT	MUT	WT	WT	WT	B.1.1.7	MUT	MUT	MUT	MUT	MUT	MUT	MUT	MUT	WT	WT	WT	WT	WT	WT	MUT	WT	WT	WT	B.1.1.7
Sample 26	WT	WT	WT	MUT	WT	WT	WT	WT	MUT	MUT	MUT	MUT	WT	WT	MUT	WT	WT	WT	P.1	WT	WT	WT	MUT	WT	WT	WT	WT	MUT	MUT	MUT	MUT	WT	WT	ND	WT	ND	WT	P.1
Sample 27	MUT	MUT	MUT	MUT	MUT	MUT	MUT	MUT	WT	WT	WT	WT	WT	WT	MUT	WT	WT	WT	B.1.1.7	MUT	MUT	MUT	MUT	MUT	MUT	MUT	MUT	WT	WT	WT	WT	WT	WT	MUT	WT	WT	WT	B.1.1.7
Sample 28	MUT	MUT	MUT	MUT	MUT	MUT	MUT	MUT	WT	WT	WT	WT	WT	WT	MUT	WT	WT	WT	B.1.1.7	MUT	MUT	MUT	MUT	MUT	MUT	MUT	MUT	WT	WT	WT	WT	WT	WT	MUT	WT	WT	WT	B.1.1.7
Sample 29	WT	WT	WT	WT	WT	WT	WT	WT	WT	WT	WT	MUT	WT	WT	MUT	WT	WT	WT	B.1.177	WT	WT	WT	WT	WT	WT	WT	WT	WT	WT	WT	MUT	WT	WT	MUT	WT	WT	WT	STANDARD with D614G (B.1)
Sample 30	WT	WT	WT	MUT	WT	WT	WT	WT	MUT	MUT	MUT	MUT	WT	WT	MUT	WT	WT	WT	P.1	WT	WT	WT	MUT	WT	WT	WT	WT	MUT	MUT	MUT	ND	WT	WT	MUT	WT	WT	WT	P.1
Sample 31	MUT	MUT	MUT	MUT	MUT	MUT	MUT	MUT	WT	WT	WT	WT	WT	WT	MUT	WT	WT	WT	B.1.1.7	ND	MUT	MUT	MUT	MUT	MUT	MUT	MUT	WT	WT	WT	WT	WT	WT	MUT	WT	WT	WT	B.1.1.7
Sample 32	MUT	MUT	MUT	MUT	MUT	MUT	MUT	MUT	WT	WT	WT	WT	WT	WT	MUT	WT	WT	WT	B.1.1.7	MUT	MUT	MUT	MUT	MUT	MUT	MUT	MUT	WT	WT	WT	WT	WT	WT	MUT	WT	WT	WT	B.1.1.7
Sample 33	MUT	MUT	MUT	MUT	MUT	MUT	MUT	MUT	WT	WT	WT	WT	WT	WT	MUT	WT	WT	WT	B.1.1.7	MUT	MUT	MUT	MUT	MUT	MUT	MUT	MUT	ND	WT	WT	WT	WT	WT	MUT	WT	WT	WT	B.1.1.7
Sample 34	MUT	MUT	MUT	MUT	MUT	MUT	MUT	MUT	WT	WT	WT	WT	WT	WT	MUT	WT	WT	WT	B.1.1.7	MUT	MUT	MUT	MUT	MUT	MUT	MUT	MUT	WT	WT	WT	WT	WT	WT	MUT	WT	WT	WT	B.1.1.7
Sample 35	MUT	MUT	MUT	MUT	MUT	MUT	MUT	MUT	WT	WT	WT	WT	WT	WT	MUT	WT	WT	WT	B.1.1.7	MUT	MUT	MUT	MUT	MUT	MUT	MUT	MUT	WT	WT	WT	WT	WT	WT	MUT	WT	WT	WT	B.1.1.7
Sample 36	MUT	MUT	MUT	MUT	MUT	MUT	MUT	MUT	WT	WT	WT	WT	WT	WT	MUT	WT	WT	WT	B.1.1.7	MUT	MUT	MUT	MUT	MUT	MUT	ND	MUT	WT	WT	WT	WT	WT	WT	MUT	WT	WT	WT	B.1.1.7
Sample 37	WT	WT	WT	MUT	WT	WT	WT	WT	MUT	MUT	MUT	MUT	WT	WT	MUT	WT	WT	WT	P.1	WT	WT	WT	MUT	WT	WT	WT	WT	MUT	MUT	MUT	MUT	WT	WT	MUT	WT	WT	WT	P.1
Sample 38	WT	WT	WT	WT	WT	WT	WT	WT	WT	WT	WT	WT	WT	WT	MUT	WT	WT	WT	B.1.177	WT	WT	WT	WT	WT	WT	WT	WT	WT	WT	WT	WT	WT	WT	MUT	WT	WT	WT	STANDARD with D614G (B.1)
Sample 39	MUT	MUT	MUT	WT	MUT	MUT	MUT	MUT	WT	WT	WT	WT	WT	WT	MUT	WT	WT	WT	B.1.1.7	MUT	MUT	MUT	WT	MUT	MUT	MUT	MUT	WT	WT	WT	WT	WT	WT	MUT	WT	WT	WT	B.1.1.7
Sample 40	MUT	MUT	MUT	WT	MUT	MUT	MUT	WT	WT	WT	WT	WT	WT	WT	MUT	WT	WT	WT	B.1.1.7	MUT	MUT	MUT	WT	MUT	MUT	MUT	WT	WT	WT	ND	WT	WT	WT	MUT	WT	WT	ND	B.1.1.7
Sample 41	MUT	MUT	MUT	MUT	MUT	MUT	MUT	MUT	WT	WT	WT	WT	WT	WT	MUT	WT	WT	WT	B.1.1.7	MUT	MUT	MUT	MUT	MUT	MUT	MUT	MUT	WT	WT	WT	WT	WT	WT	MUT	WT	WT	WT	B.1.1.7
Sample 42	MUT	MUT	MUT	MUT	MUT	MUT	MUT	MUT	WT	WT	WT	WT	WT	WT	MUT	WT	WT	WT	B.1.1.7	MUT	MUT	MUT	MUT	MUT	MUT	MUT	MUT	WT	WT	WT	WT	WT	WT	MUT	WT	WT	WT	B.1.1.7
Sample 43	WT	WT	WT	WT	WT	WT	WT	WT	WT	WT	WT	WT	WT	WT	MUT	WT	WT	WT	B.1.177	WT	WT	WT	WT	WT	WT	WT	WT	WT	WT	WT	WT	WT	WT	MUT	WT	WT	WT	STANDARD with D614G (B.1)
Sample 44	WT	WT	WT	WT	MUT	WT	WT	WT	WT	WT	WT	WT	WT	WT	MUT	WT	WT	WT	B.1.177	WT	WT	WT	WT	MUT	WT	WT	WT	WT	WT	WT	WT	WT	WT	MUT	WT	WT	WT	STANDARD with D614G (B.1)
Sample 45	MUT	MUT	MUT	MUT	MUT	MUT	MUT	WT	WT	WT	WT	WT	WT	WT	MUT	WT	WT	WT	B.1.1.7	MUT	MUT	ND	MUT	MUT	MUT	MUT	WT	WT	WT	WT	WT	WT	WT	MUT	WT	WT	WT	B.1.1.7
Sample 46	MUT	MUT	MUT	MUT	MUT	MUT	MUT	MUT	WT	WT	WT	WT	WT	WT	MUT	WT	WT	WT	B.1.1.7	MUT	MUT	MUT	MUT	MUT	MUT	MUT	MUT	WT	WT	WT	WT	WT	WT	MUT	WT	WT	WT	B.1.1.7
Sample 47	MUT	MUT	MUT	MUT	MUT	MUT	MUT	WT	WT	WT	WT	WT	WT	WT	MUT	WT	WT	WT	B.1.1.7	MUT	MUT	MUT	MUT	MUT	MUT	MUT	WT	WT	WT	WT	WT	WT	WT	MUT	WT	WT	WT	B.1.1.7
Sample 48	WT	WT	WT	MUT	WT	WT	WT	WT	WT	MUT	MUT	MUT	WT	WT	MUT	WT	WT	WT	P.1	WT	WT	WT	MUT	WT	WT	WT	WT	WT	MUT	MUT	MUT	WT	WT	MUT	WT	WT	WT	P.1
Sample 49	MUT	MUT	MUT	MUT	MUT	MUT	MUT	MUT	WT	WT	WT	WT	WT	WT	MUT	WT	WT	WT	B.1.1.7	MUT	MUT	MUT	MUT	MUT	MUT	MUT	MUT	WT	WT	WT	WT	WT	WT	ND	WT	WT	WT	B.1.1.7
Sample 50	MUT	MUT	MUT	MUT	MUT	MUT	MUT	MUT	WT	WT	WT	WT	WT	WT	MUT	WT	WT	WT	B.1.1.7	MUT	MUT	MUT	ND	MUT	MUT	MUT	MUT	WT	WT	WT	WT	WT	WT	MUT	WT	WT	WT	B.1.1.7
Sample 51	MUT	MUT	MUT	MUT	MUT	MUT	MUT	MUT	WT	WT	WT	WT	WT	WT	MUT	WT	WT	WT	B.1.1.7	ND	MUT	MUT	MUT	MUT	MUT	MUT	MUT	WT	WT	WT	WT	WT	WT	MUT	WT	WT	WT	B.1.1.7
Sample 52	MUT	MUT	MUT	MUT	MUT	MUT	MUT	MUT	WT	WT	WT	WT	WT	WT	MUT	WT	WT	WT	B.1.1.7	MUT	MUT	MUT	MUT	MUT	MUT	MUT	MUT	WT	WT	WT	WT	WT	WT	MUT	WT	WT	ND	B.1.1.7
Sample 53	MUT	MUT	MUT	MUT	MUT	MUT	MUT	WT	WT	WT	WT	WT	WT	WT	MUT	WT	WT	WT	B.1.1.7	MUT	MUT	MUT	MUT	MUT	MUT	MUT	WT	WT	WT	WT	WT	WT	WT	MUT	WT	WT	WT	B.1.1.7
Sample 54	MUT	MUT	MUT	MUT	MUT	MUT	MUT	WT	WT	WT	WT	WT	WT	WT	MUT	WT	WT	WT	B.1.1.7	MUT	MUT	MUT	ND	MUT	MUT	MUT	WT	WT	ND	WT	WT	WT	WT	MUT	WT	WT	WT	B.1.1.7
Sample 55	MUT	MUT	MUT	MUT	MUT	MUT	MUT	MUT	WT	WT	WT	WT	WT	WT	MUT	WT	WT	WT	B.1.1.7	MUT	MUT	MUT	MUT	MUT	MUT	MUT	MUT	WT	WT	WT	WT	WT	WT	MUT	WT	WT	WT	B.1.1.7
Sample 56	WT	WT	WT	WT	WT	WT	WT	MUT	WT	MUT	WT	WT	WT	WT	MUT	WT	WT	WT	B.1.525	WT	WT	WT	WT	WT	WT	WT	MUT	WT	MUT	WT	WT	WT	WT	MUT	WT	WT	WT	STANDARD with D614G (B.1)
Sample 57	MUT	MUT	MUT	MUT	MUT	MUT	MUT	MUT	WT	WT	WT	WT	WT	WT	MUT	WT	WT	WT	B.1.1.7	MUT	MUT	MUT	MUT	MUT	MUT	MUT	MUT	WT	WT	WT	WT	ND	WT	MUT	WT	WT	WT	B.1.1.7
Sample 58	MUT	MUT	MUT	MUT	MUT	MUT	MUT	WT	WT	WT	WT	WT	WT	WT	MUT	WT	WT	WT	B.1.1.7	MUT	MUT	MUT	MUT	MUT	MUT	MUT	WT	WT	WT	WT	WT	WT	WT	MUT	WT	WT	WT	B.1.1.7
Sample 59	WT	WT	WT	WT	WT	WT	WT	WT	WT	WT	WT	WT	WT	WT	MUT	WT	WT	WT	B.1.258	WT	WT	WT	WT	WT	WT	WT	WT	WT	WT	WT	WT	WT	WT	MUT	WT	WT	WT	STANDARD with D614G (B.1)
Sample 60	WT	WT	WT	WT	WT	WT	WT	WT	WT	WT	WT	WT	WT	WT	MUT	WT	WT	WT	B.1.177	WT	WT	WT	WT	ND	WT	WT	WT	WT	WT	WT	WT	WT	WT	MUT	WT	WT	WT	STANDARD with D614G (B.1)
Sample 61	MUT	MUT	MUT	MUT	MUT	MUT	MUT	MUT	WT	WT	WT	WT	WT	WT	MUT	WT	WT	WT	B.1.1.7	MUT	MUT	MUT	MUT	MUT	MUT	MUT	MUT	WT	WT	WT	WT	WT	WT	MUT	WT	WT	WT	B.1.1.7
Sample 62	WT	WT	WT	MUT	WT	WT	WT	WT	MUT	MUT	MUT	MUT	WT	WT	MUT	WT	WT	WT	P.1	WT	WT	WT	ND	WT	WT	WT	WT	MUT	MUT	MUT	MUT	WT	WT	MUT	WT	WT	WT	P.1
Sample 63	MUT	MUT	MUT	MUT	MUT	MUT	MUT	MUT	WT	WT	WT	WT	WT	WT	MUT	WT	WT	WT	B.1.1.7	MUT	MUT	MUT	MUT	MUT	MUT	MUT	MUT	WT	WT	WT	WT	ND	WT	MUT	WT	WT	WT	B.1.1.7
Sample 64	MUT	MUT	MUT	MUT	MUT	MUT	MUT	MUT	WT	WT	WT	WT	WT	WT	MUT	WT	WT	WT	B.1.1.7	MUT	MUT	MUT	MUT	MUT	MUT	MUT	MUT	WT	WT	WT	WT	WT	WT	MUT	WT	WT	WT	B.1.1.7
Sample 65	WT	WT	WT	WT	WT	WT	WT	WT	WT	WT	WT	WT	WT	WT	MUT	WT	WT	WT	B.1.177	WT	WT	WT	WT	WT	WT	WT	WT	WT	WT	WT	WT	WT	WT	MUT	WT	WT	WT	STANDARD with D614G (B.1)
Sample 66	MUT	MUT	MUT	MUT	MUT	MUT	MUT	MUT	WT	WT	WT	WT	WT	WT	MUT	WT	WT	WT	B.1.1.7	MUT	MUT	MUT	MUT	MUT	ND	MUT	MUT	WT	WT	WT	WT	WT	WT	MUT	WT	WT	WT	B.1.1.7
Sample 67	MUT	MUT	MUT	MUT	MUT	MUT	MUT	MUT	WT	WT	WT	WT	WT	WT	MUT	WT	WT	WT	B.1.1.7	MUT	MUT	MUT	MUT	MUT	MUT	MUT	MUT	WT	WT	WT	WT	WT	WT	MUT	ND	WT	WT	B.1.1.7
Sample 68	WT	WT	WT	WT	WT	WT	WT	WT	WT	WT	WT	WT	WT	WT	MUT	WT	WT	WT	B.1.177	WT	WT	WT	WT	WT	WT	WT	WT	WT	WT	WT	WT	WT	WT	MUT	WT	WT	WT	STANDARD with D614G (B.1)
Sample 69	WT	WT	WT	WT	WT	WT	WT	WT	WT	WT	WT	WT	WT	WT	MUT	WT	WT	WT	B.1.177.83	WT	ND	WT	WT	WT	WT	WT	WT	ND	WT	WT	WT	WT	WT	MUT	WT	WT	WT	STANDARD with D614G (B.1)
Sample 70	WT	WT	WT	WT	WT	WT	WT	WT	WT	WT	WT	WT	WT	WT	MUT	WT	WT	WT	B.1.177	WT	WT	WT	WT	WT	WT	WT	WT	WT	WT	WT	WT	WT	WT	MUT	WT	WT	WT	STANDARD with D614G (B.1)
Sample 71	WT	WT	WT	WT	WT	WT	WT	WT	WT	WT	WT	WT	WT	WT	MUT	WT	WT	WT	B.1.177.32	WT	WT	WT	WT	WT	WT	WT	WT	WT	WT	ND	WT	WT	WT	MUT	WT	WT	WT	STANDARD with D614G (B.1)
Sample 72	WT	WT	WT	WT	WT	WT	WT	WT	WT	WT	WT	WT	WT	WT	MUT	WT	WT	WT	B.1.177	WT	WT	WT	WT	WT	WT	WT	WT	WT	WT	WT	WT	WT	WT	MUT	WT	WT	WT	STANDARD with D614G (B.1)
Sample 73	MUT	MUT	MUT	MUT	MUT	MUT	MUT	MUT	WT	WT	WT	WT	WT	WT	MUT	WT	WT	WT	B.1.1.7	MUT	MUT	ND	MUT	MUT	MUT	MUT	MUT	WT	WT	WT	WT	WT	WT	MUT	WT	WT	WT	B.1.1.7
Sample 74	WT	WT	WT	MUT	WT	WT	WT	WT	MUT	MUT	MUT	MUT	WT	WT	MUT	WT	WT	WT	P.1	WT	WT	WT	MUT	WT	WT	WT	WT	MUT	MUT	MUT	MUT	WT	WT	MUT	WT	WT	WT	P.1
Sample 75	MUT	MUT	MUT	MUT	MUT	MUT	MUT	MUT	WT	WT	WT	WT	WT	WT	MUT	WT	WT	WT	B.1.1.7	MUT	MUT	MUT	MUT	MUT	MUT	MUT	MUT	WT	WT	WT	WT	WT	WT	MUT	WT	WT	WT	B.1.1.7
Sample 76	MUT	MUT	MUT	MUT	MUT	MUT	MUT	WT	WT	WT	WT	WT	WT	WT	MUT	WT	WT	WT	B.1.1.7	MUT	MUT	MUT	MUT	MUT	MUT	MUT	WT	WT	WT	WT	WT	WT	WT	MUT	WT	WT	WT	B.1.1.7
Sample 77	WT	WT	WT	MUT	WT	WT	WT	WT	WT	MUT	MUT	WT	MUT	MUT	MUT	WT	WT	WT	B.1.351	WT	WT	WT	MUT	WT	WT	WT	WT	WT	MUT	ND	WT	MUT	MUT	MUT	WT	WT	WT	B.1.351
Sample 78	WT	WT	WT	MUT	WT	WT	WT	WT	MUT	MUT	MUT	MUT	WT	WT	MUT	WT	WT	WT	P.1.1	WT	WT	WT	MUT	WT	WT	WT	WT	MUT	MUT	MUT	MUT	WT	WT	MUT	WT	WT	WT	P.1
Sample 79	WT	WT	WT	MUT	WT	WT	WT	WT	MUT	MUT	MUT	MUT	WT	WT	MUT	WT	WT	WT	P.1.1	WT	WT	WT	MUT	WT	WT	WT	WT	MUT	MUT	MUT	MUT	WT	WT	MUT	WT	WT	WT	P.1
Sample 80	WT	WT	WT	MUT	WT	WT	WT	WT	MUT	MUT	MUT	MUT	WT	WT	MUT	WT	WT	WT	P.1.1	WT	WT	WT	MUT	WT	WT	WT	WT	MUT	MUT	MUT	MUT	WT	WT	MUT	WT	WT	WT	P.1
Sample 81	WT	WT	WT	MUT	WT	WT	WT	WT	MUT	MUT	MUT	MUT	WT	WT	MUT	WT	WT	WT	P.1.1	WT	WT	WT	MUT	WT	WT	WT	ND	MUT	MUT	MUT	MUT	WT	WT	MUT	WT	WT	ND	P.1
Sample 82	WT	WT	WT	MUT	WT	WT	WT	WT	MUT	MUT	MUT	MUT	WT	WT	MUT	WT	WT	WT	P.1	WT	WT	WT	MUT	WT	WT	WT	WT	MUT	MUT	MUT	MUT	WT	WT	MUT	WT	WT	WT	P.1
Sample 83	WT	WT	WT	MUT	WT	WT	WT	WT	MUT	MUT	MUT	MUT	WT	WT	MUT	WT	WT	WT	P.1	WT	WT	WT	MUT	WT	WT	WT	WT	MUT	MUT	ND	MUT	WT	WT	MUT	WT	WT	ND	P.1
Sample 84	WT	WT	WT	MUT	WT	WT	WT	WT	WT	MUT	MUT	WT	MUT	MUT	MUT	WT	WT	WT	B.1.351	WT	WT	WT	MUT	WT	WT	WT	WT	WT	MUT	MUT	WT	MUT	MUT	MUT	WT	WT	WT	B.1.351
Sample 85	WT	WT	WT	MUT	WT	WT	WT	WT	WT	MUT	MUT	WT	MUT	MUT	MUT	WT	WT	WT	B.1.351	WT	WT	WT	MUT	WT	WT	WT	WT	WT	MUT	MUT	WT	MUT	MUT	MUT	WT	WT	WT	B.1.351
Sample 86	WT	WT	WT	MUT	WT	WT	WT	WT	WT	MUT	MUT	WT	MUT	MUT	MUT	WT	WT	WT	B.1.351	WT	WT	WT	MUT	WT	WT	WT	WT	WT	MUT	MUT	WT	MUT	MUT	MUT	WT	WT	WT	B.1.351
Sample 87	WT	WT	WT	MUT	WT	WT	WT	WT	WT	MUT	MUT	WT	MUT	MUT	MUT	WT	WT	WT	B.1.351	WT	WT	WT	MUT	WT	ND	WT	WT	WT	MUT	MUT	WT	MUT	MUT	MUT	WT	WT	WT	B.1.351
Sample 88	MUT	MUT	MUT	MUT	MUT	MUT	MUT	MUT	WT	WT	WT	WT	WT	WT	MUT	WT	WT	WT	B.1.1.7	MUT	MUT	MUT	MUT	MUT	MUT	MUT	MUT	WT	WT	WT	WT	WT	WT	MUT	WT	WT	WT	B.1.1.7
Sample 89	MUT	MUT	MUT	MUT	MUT	MUT	MUT	MUT	WT	WT	WT	WT	WT	WT	MUT	WT	WT	WT	B.1.1.7	MUT	MUT	MUT	MUT	MUT	MUT	MUT	MUT	WT	WT	WT	WT	WT	WT	MUT	WT	WT	WT	B.1.1.7
Sample 90	MUT	MUT	MUT	MUT	MUT	MUT	MUT	MUT	WT	WT	WT	WT	WT	WT	MUT	WT	WT	WT	B.1.1.7	MUT	MUT	MUT	MUT	MUT	MUT	MUT	MUT	WT	WT	WT	WT	WT	WT	MUT	WT	WT	WT	B.1.1.7
Sample 91	MUT	MUT	MUT	MUT	MUT	MUT	MUT	MUT	WT	WT	WT	WT	WT	WT	MUT	WT	WT	WT	B.1.1.7	MUT	MUT	MUT	MUT	MUT	MUT	MUT	MUT	WT	WT	WT	WT	WT	WT	MUT	WT	WT	WT	B.1.1.7
Sample 92	MUT	MUT	MUT	MUT	MUT	MUT	MUT	MUT	WT	WT	WT	WT	WT	WT	MUT	WT	WT	WT	B.1.1.7	MUT	MUT	MUT	MUT	MUT	MUT	MUT	MUT	WT	WT	WT	WT	WT	WT	MUT	WT	WT	WT	B.1.1.7
Sample 93	MUT	MUT	MUT	MUT	MUT	MUT	MUT	MUT	WT	WT	WT	WT	WT	WT	MUT	WT	WT	WT	B.1.1.7	MUT	MUT	MUT	ND	MUT	MUT	MUT	MUT	WT	WT	WT	WT	WT	WT	MUT	WT	WT	WT	B.1.1.7
Sample 94	MUT	MUT	MUT	MUT	MUT	MUT	MUT	MUT	WT	WT	WT	WT	WT	WT	MUT	WT	WT	WT	B.1.1.7	MUT	MUT	ND	MUT	MUT	MUT	MUT	MUT	WT	WT	WT	WT	WT	WT	MUT	WT	WT	ND	B.1.1.7
Sample 95	MUT	MUT	MUT	MUT	MUT	MUT	MUT	MUT	WT	WT	WT	WT	WT	WT	MUT	WT	WT	WT	B.1.1.7	MUT	MUT	MUT	MUT	MUT	MUT	MUT	MUT	WT	WT	ND	WT	WT	WT	MUT	WT	WT	WT	B.1.1.7
Sample 96	MUT	MUT	MUT	MUT	MUT	MUT	MUT	MUT	WT	WT	WT	WT	WT	WT	MUT	WT	WT	WT	B.1.1.7	MUT	MUT	MUT	MUT	MUT	MUT	MUT	MUT	WT	WT	WT	WT	WT	WT	MUT	WT	WT	WT	B.1.1.7
Sample 97	MUT	MUT	MUT	MUT	MUT	MUT	MUT	MUT	WT	WT	WT	WT	WT	WT	MUT	WT	WT	WT	B.1.1.7	MUT	MUT	MUT	MUT	MUT	MUT	MUT	MUT	WT	WT	WT	WT	WT	WT	MUT	WT	WT	WT	B.1.1.7
Sample 98	MUT	MUT	MUT	MUT	MUT	MUT	MUT	MUT	WT	WT	WT	WT	WT	WT	MUT	WT	WT	WT	B.1.1.7	MUT	MUT	MUT	MUT	MUT	MUT	MUT	MUT	WT	WT	WT	WT	WT	WT	MUT	WT	WT	WT	B.1.1.7
Sample 99	MUT	MUT	MUT	MUT	MUT	MUT	MUT	MUT	WT	WT	WT	WT	WT	WT	MUT	WT	WT	WT	B.1.1.7	MUT	MUT	MUT	MUT	MUT	MUT	MUT	MUT	WT	WT	WT	WT	WT	WT	MUT	WT	WT	WT	B.1.1.7
Sample 100	MUT	MUT	MUT	MUT	MUT	MUT	MUT	MUT	WT	WT	WT	WT	WT	WT	MUT	WT	WT	WT	B.1.1.7	MUT	MUT	MUT	MUT	MUT	MUT	MUT	MUT	WT	WT	WT	WT	WT	WT	MUT	WT	WT	WT	B.1.1.7
Sample 101	WT	WT	WT	WT	WT	WT	WT	WT	WT	WT	WT	WT	WT	WT	MUT	MUT	MUT	MUT	B.1.617.2	WT	WT	WT	WT	WT	WT	WT	WT	WT	WT	WT	WT	WT	WT	MUT	MUT	MUT	MUT	B.1.617.2
Sample 102	WT	WT	WT	WT	WT	WT	WT	WT	WT	WT	WT	WT	WT	WT	MUT	MUT	MUT	MUT	B.1.617.2	WT	WT	WT	WT	WT	WT	WT	WT	WT	WT	WT	WT	WT	WT	MUT	MUT	MUT	MUT	B.1.617.2
Sample 103	WT	WT	WT	WT	WT	WT	WT	WT	WT	WT	WT	WT	WT	WT	MUT	MUT	MUT	MUT	B.1.617.2	WT	WT	WT	WT	WT	WT	WT	WT	WT	WT	WT	WT	WT	WT	MUT	MUT	MUT	MUT	B.1.617.2
Sample 104	WT	WT	WT	WT	WT	WT	WT	WT	WT	WT	WT	WT	WT	WT	MUT	MUT	MUT	MUT	B.1.617.2	WT	WT	WT	WT	WT	WT	ND	WT	WT	WT	WT	WT	WT	WT	ND	MUT	ND	MUT	B.1.617.2
Sample 105	WT	WT	WT	WT	WT	WT	WT	WT	WT	WT	WT	WT	WT	WT	MUT	MUT	MUT	MUT	B.1.617.2	WT	WT	WT	WT	WT	WT	WT	WT	WT	WT	WT	WT	WT	WT	MUT	MUT	MUT	MUT	B.1.617.2
Sample 106	WT	WT	WT	WT	WT	WT	WT	WT	WT	WT	WT	WT	WT	WT	MUT	MUT	MUT	MUT	B.1.617.2	WT	ND	WT	WT	WT	WT	WT	WT	WT	WT	WT	WT	WT	WT	MUT	MUT	MUT	MUT	B.1.617.2
Sample 107	WT	WT	WT	WT	WT	WT	WT	WT	WT	WT	WT	WT	WT	WT	MUT	MUT	MUT	MUT	B.1.617.2	WT	WT	WT	WT	WT	WT	WT	WT	WT	WT	WT	WT	WT	WT	MUT	MUT	MUT	MUT	B.1.617.2
Sample 108	WT	WT	WT	WT	WT	WT	WT	WT	WT	WT	WT	WT	WT	WT	MUT	MUT	MUT	MUT	B.1.617.2	WT	WT	WT	WT	WT	WT	WT	WT	WT	WT	WT	WT	WT	WT	MUT	MUT	MUT	MUT	B.1.617.2
Sample 109	WT	WT	WT	WT	WT	WT	WT	WT	WT	WT	WT	WT	WT	WT	MUT	MUT	MUT	MUT	B.1.617.2	WT	WT	WT	WT	WT	WT	WT	WT	WT	WT	WT	WT	WT	WT	MUT	MUT	MUT	MUT	B.1.617.2
Sample 110	WT	WT	WT	WT	WT	WT	WT	WT	WT	WT	WT	WT	WT	WT	MUT	MUT	MUT	MUT	B.1.617.2	WT	WT	WT	WT	WT	WT	WT	WT	WT	WT	WT	WT	WT	WT	MUT	MUT	MUT	MUT	B.1.617.2
Sample 111	WT	WT	WT	WT	WT	WT	WT	WT	WT	WT	WT	WT	WT	WT	MUT	MUT	MUT	MUT	B.1.617.2	WT	WT	WT	WT	WT	WT	WT	WT	WT	WT	WT	WT	WT	WT	MUT	MUT	MUT	MUT	B.1.617.2
Sample 112	WT	WT	WT	WT	WT	WT	WT	WT	WT	WT	WT	WT	WT	WT	MUT	MUT	MUT	MUT	B.1.617.2	WT	WT	WT	WT	WT	WT	WT	WT	WT	WT	WT	WT	WT	WT	MUT	MUT	MUT	MUT	B.1.617.2
Sample 113	WT	WT	WT	WT	WT	WT	WT	WT	WT	WT	WT	WT	WT	WT	MUT	MUT	MUT	MUT	B.1.617.2	WT	WT	WT	WT	WT	WT	WT	WT	WT	WT	WT	WT	WT	WT	MUT	MUT	MUT	MUT	B.1.617.2
Sample 114	WT	WT	WT	WT	WT	WT	WT	WT	WT	WT	WT	WT	WT	WT	MUT	MUT	MUT	MUT	B.1.617.2	WT	WT	WT	WT	WT	WT	WT	WT	WT	WT	WT	WT	WT	WT	MUT	MUT	MUT	MUT	B.1.617.2
Sample 115	WT	WT	WT	WT	WT	WT	WT	WT	WT	WT	WT	WT	WT	WT	MUT	MUT	MUT	MUT	B.1.617.2	WT	WT	WT	WT	WT	WT	WT	WT	WT	WT	WT	WT	WT	WT	MUT	MUT	MUT	MUT	B.1.617.2
Sample 116	WT	WT	WT	WT	WT	WT	WT	WT	WT	WT	WT	WT	WT	WT	MUT	MUT	MUT	MUT	B.1.617.2	WT	WT	WT	WT	WT	WT	WT	WT	WT	WT	WT	WT	WT	WT	MUT	MUT	MUT	MUT	B.1.617.2
Sample 117	WT	WT	WT	WT	WT	WT	WT	WT	WT	WT	WT	WT	WT	WT	MUT	MUT	MUT	MUT	B.1.617.2	WT	WT	WT	WT	WT	WT	WT	WT	ND	WT	WT	WT	WT	WT	MUT	MUT	ND	MUT	B.1.617.2
Sample 118	WT	WT	WT	WT	WT	WT	WT	WT	WT	WT	WT	WT	WT	WT	MUT	MUT	MUT	MUT	B.1.617.2	WT	WT	WT	WT	WT	WT	WT	WT	WT	WT	WT	WT	WT	WT	MUT	MUT	MUT	MUT	B.1.617.2
Sample 119	WT	WT	WT	WT	MUT	WT	WT	WT	WT	WT	WT	WT	WT	WT	MUT	MUT	MUT	MUT	B.1.617.2	WT	WT	WT	WT	MUT	WT	WT	WT	WT	WT	WT	WT	WT	WT	MUT	MUT	MUT	MUT	B.1.617.2
Sample 120	WT	WT	WT	WT	WT	WT	WT	WT	WT	WT	WT	WT	WT	WT	MUT	MUT	MUT	MUT	B.1.617.2	WT	WT	WT	WT	WT	WT	WT	WT	WT	WT	WT	WT	WT	WT	MUT	MUT	MUT	MUT	B.1.617.2
Sample 121	WT	WT	WT	WT	WT	WT	WT	WT	WT	WT	WT	WT	WT	WT	MUT	MUT	MUT	MUT	B.1.617.2	WT	WT	WT	WT	WT	WT	WT	WT	WT	WT	WT	WT	WT	WT	MUT	MUT	MUT	MUT	B.1.617.2
Sample 122	WT	WT	WT	WT	WT	WT	WT	WT	WT	WT	WT	WT	WT	WT	MUT	MUT	MUT	MUT	B.1.617.2	WT	WT	WT	ND	WT	WT	WT	WT	WT	WT	WT	WT	WT	WT	MUT	MUT	ND	MUT	B.1.617.2
Sample 123	WT	WT	WT	WT	WT	WT	WT	WT	WT	WT	WT	WT	WT	WT	MUT	MUT	MUT	MUT	B.1.617.2	WT	WT	WT	WT	WT	WT	WT	WT	WT	WT	WT	WT	WT	WT	MUT	MUT	MUT	MUT	B.1.617.2
Sample 124	WT	WT	WT	WT	WT	WT	WT	WT	WT	WT	WT	WT	WT	WT	MUT	MUT	MUT	MUT	B.1.617.2	WT	WT	WT	WT	WT	WT	WT	WT	WT	WT	WT	WT	WT	WT	MUT	MUT	MUT	MUT	B.1.617.2
Sample 125	WT	WT	WT	WT	WT	WT	WT	WT	WT	WT	WT	WT	WT	WT	MUT	MUT	MUT	MUT	B.1.617.2	WT	WT	WT	WT	WT	WT	WT	WT	WT	WT	WT	WT	WT	WT	MUT	MUT	MUT	MUT	B.1.617.2
Sample 126	WT	WT	WT	WT	WT	WT	WT	WT	WT	WT	WT	WT	WT	WT	MUT	MUT	MUT	MUT	B.1.617.2	WT	WT	WT	WT	WT	WT	WT	WT	WT	WT	WT	WT	WT	WT	MUT	MUT	MUT	MUT	B.1.617.2
Sample 127	WT	WT	WT	WT	WT	WT	WT	WT	WT	WT	WT	WT	WT	WT	MUT	MUT	MUT	MUT	B.1.617.2	WT	WT	WT	WT	WT	WT	WT	WT	WT	WT	WT	WT	WT	WT	MUT	MUT	MUT	MUT	B.1.617.2
Sample 128	WT	WT	WT	WT	WT	WT	WT	WT	WT	WT	WT	WT	WT	WT	MUT	MUT	MUT	MUT	B.1.617.2	WT	WT	ND	WT	WT	WT	WT	WT	WT	ND	WT	WT	WT	WT	MUT	MUT	MUT	MUT	B.1.617.2
Sample 129	WT	WT	WT	WT	MUT	WT	WT	WT	WT	WT	WT	WT	WT	WT	MUT	MUT	MUT	MUT	B.1.617.2	WT	WT	WT	WT	MUT	WT	WT	WT	WT	WT	WT	WT	WT	WT	MUT	MUT	MUT	ND	B.1.617.2
Sample 130	WT	WT	WT	WT	MUT	WT	WT	WT	WT	WT	WT	WT	WT	WT	MUT	MUT	MUT	MUT	B.1.617.2	WT	WT	WT	WT	MUT	WT	WT	WT	WT	WT	WT	WT	WT	WT	MUT	MUT	MUT	MUT	B.1.617.2
Sample 131	WT	WT	WT	WT	WT	WT	WT	WT	WT	WT	WT	WT	WT	WT	MUT	MUT	MUT	MUT	B.1.617.2	WT	WT	WT	WT	WT	WT	WT	WT	WT	WT	WT	WT	WT	WT	MUT	MUT	MUT	MUT	B.1.617.2
Sample 132	WT	WT	WT	WT	WT	WT	WT	WT	WT	WT	WT	WT	WT	WT	MUT	MUT	MUT	MUT	B.1.617.2	WT	WT	WT	WT	WT	WT	WT	WT	WT	WT	WT	WT	WT	WT	MUT	MUT	MUT	MUT	B.1.617.2
