# Supplementary material for: A Rapid and Consistent Method to Identify Four SARS-CoV-2 Variants during the First Half of 2021 by RT-PCR
Source: Vaccines (Basel). 2022 Mar 21;10(3):483. doi: 10.3390/vaccines10030483 (PMC8954379; doi:10.3390/vaccines10030483)
Supplement: Supplementary file 1 [file vaccines-10-00483-s001.zip › Table S2.xls]

## Sheet: All_italian_Pangolin_elaborato
ID	Pangolin Result	A570D	D1118H	H69_V70del	N501Y	P681H	S982A	T716I	Y145del	D138Y	E484K	K417T	T1027I	A701V	D215G	D614G	T19R	L452R	T478K	Bioinformatic Result
1	B.1.177.75	WT	WT	WT	WT	WT	WT	WT	WT	WT	WT	WT	WT	WT	WT	MUT	WT	WT	WT	Variant with D614G (B.1)
2	B.1.351	WT	WT	WT	MUT	WT	WT	WT	WT	WT	MUT	WT	WT	MUT	MUT	MUT	WT	WT	WT	B.1.351
3	B.1.1.420	WT	WT	WT	WT	WT	WT	WT	WT	WT	WT	WT	WT	WT	WT	MUT	WT	WT	WT	Variant with D614G (B.1)
4	B.1.1.7	MUT	MUT	MUT	MUT	MUT	MUT	MUT	MUT	WT	WT	WT	WT	WT	WT	MUT	WT	WT	WT	B.1.1.7
5	B.1.1	WT	WT	WT	WT	WT	WT	WT	WT	WT	WT	WT	WT	WT	WT	MUT	WT	WT	WT	Variant with D614G (B.1)
6	B.1.177	WT	WT	WT	WT	WT	WT	WT	WT	WT	WT	WT	WT	WT	WT	MUT	WT	WT	WT	Variant with D614G (B.1)
7	P.1	WT	WT	WT	MUT	WT	WT	WT	WT	MUT	MUT	MUT	MUT	WT	WT	MUT	WT	WT	WT	P.1
8	P.1	WT	WT	WT	MUT	WT	WT	WT	WT	MUT	MUT	MUT	MUT	WT	WT	MUT	WT	WT	WT	P.1
9	B.1	WT	WT	WT	WT	WT	WT	WT	WT	WT	WT	WT	WT	WT	WT	MUT	WT	WT	WT	Variant with D614G (B.1)
10	B.1	WT	WT	WT	WT	WT	WT	WT	WT	WT	WT	WT	WT	WT	WT	MUT	WT	WT	WT	Variant with D614G (B.1)
11	B.1	WT	WT	WT	WT	WT	WT	WT	WT	WT	WT	WT	WT	WT	WT	MUT	WT	WT	WT	Variant with D614G (B.1)
12	B.1.1.7	MUT	MUT	MUT	MUT	MUT	MUT	MUT	MUT	WT	WT	WT	WT	WT	WT	MUT	WT	WT	WT	B.1.1.7
13	B.1.1.229	WT	WT	WT	WT	WT	WT	WT	WT	WT	WT	WT	WT	WT	WT	MUT	WT	WT	WT	Variant with D614G (B.1)
14	B.1.258	WT	WT	WT	WT	WT	WT	WT	WT	WT	WT	WT	WT	WT	WT	MUT	WT	WT	WT	Variant with D614G (B.1)
15	B.1.1.7	MUT	MUT	MUT	MUT	MUT	MUT	MUT	MUT	WT	WT	WT	WT	WT	WT	MUT	WT	WT	WT	B.1.1.7
16	B.1	WT	WT	WT	WT	WT	WT	WT	WT	WT	WT	WT	WT	WT	WT	MUT	WT	WT	WT	Variant with D614G (B.1)
17	B.1.1.7	MUT	MUT	MUT	MUT	MUT	MUT	MUT	MUT	WT	WT	WT	WT	WT	WT	MUT	WT	WT	WT	B.1.1.7
18	B.1.1.7	MUT	MUT	MUT	MUT	MUT	MUT	MUT	MUT	WT	WT	WT	WT	WT	WT	MUT	WT	WT	WT	B.1.1.7
19	B.1.258	WT	WT	MUT	WT	WT	WT	WT	WT	WT	WT	WT	WT	WT	WT	MUT	WT	WT	WT	Variant with D614G (B.1)
20	B.1.258	WT	WT	MUT	WT	WT	WT	WT	WT	WT	WT	WT	WT	WT	WT	MUT	WT	WT	WT	Variant with D614G (B.1)
21	B.1.1.7	MUT	MUT	MUT	MUT	MUT	MUT	MUT	MUT	WT	WT	WT	WT	WT	WT	MUT	WT	WT	WT	B.1.1.7
22	B.1.1	WT	WT	WT	WT	WT	WT	WT	WT	WT	WT	WT	WT	WT	WT	MUT	WT	WT	WT	Variant with D614G (B.1)
23	B.1	WT	WT	WT	WT	WT	WT	WT	WT	WT	WT	WT	WT	WT	WT	MUT	WT	WT	WT	Variant with D614G (B.1)
24	B.1.1	WT	WT	WT	WT	WT	WT	WT	WT	WT	WT	WT	WT	WT	WT	MUT	WT	WT	WT	Variant with D614G (B.1)
25	B.1.1	WT	WT	WT	WT	WT	WT	WT	WT	WT	WT	WT	WT	WT	WT	MUT	WT	WT	WT	Variant with D614G (B.1)
26	B.1.1	WT	WT	WT	WT	WT	WT	MUT	WT	WT	WT	WT	WT	WT	WT	MUT	WT	WT	WT	Variant with D614G (B.1)
27	B.1.1	WT	WT	WT	WT	WT	WT	MUT	WT	WT	WT	WT	WT	WT	WT	MUT	WT	WT	WT	Variant with D614G (B.1)
28	B.1.1	WT	WT	WT	WT	WT	WT	WT	WT	WT	WT	WT	WT	WT	WT	MUT	WT	WT	WT	Variant with D614G (B.1)
29	B.1	WT	WT	WT	WT	WT	WT	WT	WT	WT	WT	WT	WT	WT	WT	MUT	WT	WT	WT	Variant with D614G (B.1)
30	B.1.1	WT	WT	WT	WT	WT	WT	WT	WT	WT	WT	WT	WT	WT	WT	MUT	WT	WT	WT	Variant with D614G (B.1)
31	B.1	WT	WT	WT	WT	WT	WT	WT	WT	WT	WT	WT	WT	WT	WT	MUT	WT	WT	WT	Variant with D614G (B.1)
32	B.1.1	WT	WT	WT	WT	WT	WT	WT	WT	WT	WT	WT	WT	WT	WT	MUT	WT	WT	WT	Variant with D614G (B.1)
33	B.1	WT	WT	WT	WT	WT	WT	WT	WT	WT	WT	WT	WT	WT	WT	MUT	WT	WT	WT	Variant with D614G (B.1)
34	A	WT	WT	WT	WT	WT	WT	WT	WT	WT	WT	WT	WT	WT	WT	WT	WT	WT	WT	Variant without D614G
35	A	WT	WT	WT	WT	WT	WT	WT	WT	WT	WT	WT	WT	WT	WT	WT	WT	WT	WT	Variant without D614G
36	A	WT	WT	WT	WT	WT	WT	WT	WT	WT	WT	WT	WT	WT	WT	WT	WT	WT	WT	Variant without D614G
37	A	WT	WT	WT	WT	WT	WT	WT	WT	WT	WT	WT	WT	WT	WT	WT	WT	WT	WT	Variant without D614G
38	A	WT	WT	WT	WT	WT	WT	WT	WT	WT	WT	WT	WT	WT	WT	WT	WT	WT	WT	Variant without D614G
39	A	WT	WT	WT	WT	WT	WT	WT	WT	WT	WT	WT	WT	WT	WT	WT	WT	WT	WT	Variant without D614G
40	A	WT	WT	WT	WT	WT	WT	WT	WT	WT	WT	WT	WT	WT	WT	WT	WT	WT	WT	Variant without D614G
41	A	WT	WT	WT	WT	WT	WT	WT	WT	WT	WT	WT	WT	WT	WT	WT	WT	WT	WT	Variant without D614G
42	A	WT	WT	WT	WT	WT	WT	WT	WT	WT	WT	WT	WT	WT	WT	WT	WT	WT	WT	Variant without D614G
43	A	WT	WT	WT	WT	WT	WT	WT	WT	WT	WT	WT	WT	WT	WT	WT	WT	WT	WT	Variant without D614G
44	A	WT	WT	WT	WT	WT	WT	WT	WT	WT	WT	WT	WT	WT	WT	WT	WT	WT	WT	Variant without D614G
45	A	WT	WT	WT	WT	WT	WT	WT	WT	WT	WT	WT	WT	WT	WT	WT	WT	WT	WT	Variant without D614G
46	A	WT	WT	WT	WT	WT	WT	WT	WT	WT	WT	WT	WT	WT	WT	WT	WT	WT	WT	Variant without D614G
47	B.1	WT	WT	WT	WT	WT	WT	WT	WT	WT	WT	WT	WT	WT	WT	MUT	WT	WT	WT	Variant with D614G (B.1)
48	B.1.1	WT	WT	WT	WT	WT	WT	WT	WT	WT	WT	WT	WT	WT	WT	MUT	WT	WT	WT	Variant with D614G (B.1)
49	B.1	WT	WT	WT	WT	WT	WT	WT	WT	WT	WT	WT	WT	WT	WT	MUT	WT	WT	WT	Variant with D614G (B.1)
50	B.1	WT	WT	WT	WT	WT	WT	WT	WT	WT	WT	WT	WT	WT	WT	MUT	WT	WT	WT	Variant with D614G (B.1)
51	B.1	WT	WT	WT	WT	WT	WT	WT	WT	WT	WT	WT	WT	WT	WT	MUT	WT	WT	WT	Variant with D614G (B.1)
52	B.1	WT	WT	WT	WT	WT	WT	WT	WT	WT	WT	WT	WT	WT	WT	MUT	WT	WT	WT	Variant with D614G (B.1)
53	B.1.1	WT	WT	WT	WT	WT	WT	WT	WT	WT	WT	WT	WT	WT	WT	MUT	WT	WT	WT	Variant with D614G (B.1)
54	B.1	WT	WT	WT	WT	WT	WT	WT	WT	WT	WT	WT	WT	WT	WT	MUT	WT	WT	WT	Variant with D614G (B.1)
55	B.1	WT	WT	WT	WT	WT	WT	WT	WT	WT	WT	WT	WT	WT	WT	MUT	WT	WT	WT	Variant with D614G (B.1)
56	B.1	WT	WT	WT	WT	WT	WT	WT	WT	WT	WT	WT	WT	WT	WT	MUT	WT	WT	WT	Variant with D614G (B.1)
57	B.1	WT	WT	WT	WT	WT	WT	WT	WT	WT	WT	WT	WT	WT	WT	MUT	WT	WT	WT	Variant with D614G (B.1)
58	B.1.1	WT	WT	WT	WT	WT	WT	WT	WT	WT	WT	WT	WT	WT	WT	MUT	WT	WT	WT	Variant with D614G (B.1)
59	B.1	WT	WT	WT	WT	WT	WT	WT	WT	WT	WT	WT	WT	WT	WT	MUT	WT	WT	WT	Variant with D614G (B.1)
60	B.1	WT	WT	WT	WT	WT	WT	WT	WT	WT	WT	WT	WT	WT	WT	MUT	WT	WT	WT	Variant with D614G (B.1)
61	B.1	WT	WT	WT	WT	WT	WT	WT	WT	WT	WT	WT	WT	WT	WT	MUT	WT	WT	WT	Variant with D614G (B.1)
62	B.1	WT	WT	WT	WT	WT	WT	WT	WT	WT	WT	WT	WT	WT	WT	MUT	WT	WT	WT	Variant with D614G (B.1)
63	B.1	WT	WT	WT	WT	WT	WT	WT	WT	WT	WT	WT	WT	WT	WT	MUT	WT	WT	WT	Variant with D614G (B.1)
64	B.1	WT	WT	WT	WT	WT	WT	WT	WT	WT	WT	WT	WT	WT	WT	MUT	WT	WT	WT	Variant with D614G (B.1)
65	B.1	WT	WT	WT	WT	WT	WT	WT	WT	WT	WT	WT	WT	WT	WT	MUT	WT	WT	WT	Variant with D614G (B.1)
66	B.1	WT	WT	WT	WT	WT	WT	WT	WT	WT	WT	WT	WT	WT	WT	MUT	WT	WT	WT	Variant with D614G (B.1)
67	B.1	WT	WT	WT	WT	WT	WT	WT	WT	WT	WT	WT	WT	WT	WT	MUT	WT	WT	WT	Variant with D614G (B.1)
68	B.1	WT	WT	WT	WT	WT	WT	WT	WT	WT	WT	WT	WT	WT	WT	MUT	WT	WT	WT	Variant with D614G (B.1)
69	B.1	WT	WT	WT	WT	WT	WT	WT	WT	WT	WT	WT	WT	WT	WT	MUT	WT	WT	WT	Variant with D614G (B.1)
70	B.1	WT	WT	WT	WT	WT	WT	WT	WT	WT	WT	WT	WT	WT	WT	MUT	WT	WT	WT	Variant with D614G (B.1)
71	B.1.1	WT	WT	WT	WT	WT	WT	WT	WT	WT	WT	WT	WT	WT	WT	MUT	WT	WT	WT	Variant with D614G (B.1)
72	B.1.1	WT	WT	WT	WT	WT	WT	WT	WT	WT	WT	WT	WT	WT	WT	MUT	WT	WT	WT	Variant with D614G (B.1)
73	B.1	WT	WT	WT	WT	WT	WT	WT	WT	WT	WT	WT	WT	WT	WT	MUT	WT	WT	WT	Variant with D614G (B.1)
74	B.1.1	WT	WT	WT	WT	WT	WT	WT	WT	WT	WT	WT	WT	WT	WT	MUT	WT	WT	WT	Variant with D614G (B.1)
75	B.1	WT	WT	WT	WT	WT	WT	WT	WT	WT	WT	WT	WT	WT	WT	MUT	WT	WT	WT	Variant with D614G (B.1)
76	B.1	WT	WT	WT	WT	WT	WT	WT	WT	WT	WT	WT	WT	WT	WT	MUT	WT	WT	WT	Variant with D614G (B.1)
77	B.1	WT	WT	WT	WT	WT	WT	WT	WT	WT	WT	WT	WT	WT	WT	MUT	WT	WT	WT	Variant with D614G (B.1)
78	B.1	WT	WT	WT	WT	WT	WT	WT	WT	WT	WT	WT	WT	WT	WT	MUT	WT	WT	WT	Variant with D614G (B.1)
79	B.1	WT	WT	WT	WT	WT	WT	WT	WT	WT	WT	WT	WT	WT	WT	MUT	WT	WT	WT	Variant with D614G (B.1)
80	B.1.1	WT	WT	WT	WT	WT	WT	WT	WT	WT	WT	WT	WT	WT	WT	MUT	WT	WT	WT	Variant with D614G (B.1)
81	B	WT	WT	WT	WT	WT	WT	WT	WT	WT	WT	WT	WT	WT	WT	WT	WT	WT	WT	Variant without D614G
82	B	WT	WT	WT	WT	WT	WT	WT	WT	WT	WT	WT	WT	WT	WT	WT	WT	WT	WT	Variant without D614G
83	B.1.1.7	MUT	MUT	MUT	MUT	MUT	MUT	MUT	MUT	WT	WT	WT	WT	WT	WT	MUT	WT	WT	WT	B.1.1.7
84	B.1.1.7	MUT	MUT	MUT	MUT	MUT	MUT	MUT	MUT	WT	WT	WT	WT	WT	WT	MUT	WT	WT	WT	B.1.1.7
85	B.1.1.7	MUT	MUT	MUT	MUT	MUT	MUT	MUT	MUT	WT	WT	WT	WT	WT	WT	MUT	WT	WT	WT	B.1.1.7
86	B.1.1.7	MUT	MUT	MUT	MUT	MUT	MUT	MUT	MUT	WT	WT	WT	WT	WT	WT	MUT	WT	WT	WT	B.1.1.7
87	B.1.1.7	MUT	MUT	MUT	MUT	MUT	MUT	MUT	MUT	WT	WT	WT	WT	WT	WT	MUT	WT	WT	WT	B.1.1.7
88	B.1.1.7	MUT	MUT	MUT	MUT	MUT	MUT	MUT	MUT	WT	WT	WT	WT	WT	WT	MUT	WT	WT	WT	B.1.1.7
89	B.1.1.7	MUT	MUT	MUT	MUT	MUT	MUT	MUT	MUT	WT	WT	WT	WT	WT	WT	MUT	WT	WT	WT	B.1.1.7
90	B.1.1.7	MUT	MUT	MUT	MUT	MUT	MUT	MUT	MUT	WT	WT	WT	WT	WT	WT	MUT	WT	WT	WT	B.1.1.7
91	B.1.1.7	MUT	MUT	MUT	MUT	MUT	MUT	MUT	MUT	WT	WT	WT	WT	WT	WT	MUT	WT	WT	WT	B.1.1.7
92	B.1.1.7	MUT	MUT	MUT	MUT	MUT	MUT	MUT	MUT	WT	WT	WT	WT	WT	WT	MUT	WT	WT	WT	B.1.1.7
93	B.1.1.7	MUT	MUT	MUT	MUT	MUT	MUT	MUT	MUT	WT	WT	WT	WT	WT	WT	MUT	WT	WT	WT	B.1.1.7
94	B.1.1.7	MUT	MUT	MUT	MUT	MUT	MUT	MUT	MUT	WT	WT	WT	WT	WT	WT	MUT	WT	WT	WT	B.1.1.7
95	B.1.1.7	MUT	MUT	MUT	MUT	MUT	MUT	MUT	MUT	WT	WT	WT	WT	WT	WT	MUT	WT	WT	WT	B.1.1.7
96	B.1.1.7	MUT	MUT	MUT	MUT	MUT	MUT	MUT	MUT	WT	WT	WT	WT	WT	WT	MUT	WT	WT	WT	B.1.1.7
97	B.1.1.7	MUT	MUT	MUT	MUT	MUT	MUT	MUT	MUT	WT	WT	WT	WT	WT	WT	MUT	WT	WT	WT	B.1.1.7
98	B.1.1.7	MUT	MUT	MUT	MUT	MUT	MUT	MUT	MUT	WT	WT	WT	WT	WT	WT	MUT	WT	WT	WT	B.1.1.7
99	B.1.1.7	MUT	MUT	MUT	MUT	MUT	MUT	MUT	MUT	WT	WT	WT	WT	WT	WT	MUT	WT	WT	WT	B.1.1.7
100	B.1.1.7	MUT	MUT	MUT	MUT	MUT	MUT	MUT	MUT	WT	WT	WT	WT	WT	WT	MUT	WT	WT	WT	B.1.1.7
101	B.1.1.7	MUT	MUT	MUT	MUT	MUT	MUT	MUT	MUT	WT	WT	WT	WT	WT	WT	MUT	WT	WT	WT	B.1.1.7
102	B.1.1.7	MUT	MUT	MUT	MUT	MUT	MUT	MUT	MUT	WT	WT	WT	WT	WT	WT	MUT	WT	WT	WT	B.1.1.7
103	B.1.1.7	MUT	MUT	MUT	MUT	MUT	MUT	MUT	MUT	WT	WT	WT	WT	WT	WT	MUT	WT	WT	WT	B.1.1.7
104	B.1.1.7	MUT	MUT	MUT	MUT	MUT	MUT	MUT	MUT	WT	WT	WT	WT	WT	WT	MUT	WT	WT	WT	B.1.1.7
105	B.1.1.7	MUT	MUT	MUT	MUT	MUT	MUT	MUT	MUT	WT	WT	WT	WT	WT	WT	MUT	WT	WT	WT	B.1.1.7
106	B.1.1.7	MUT	MUT	MUT	MUT	MUT	MUT	MUT	MUT	WT	WT	WT	WT	WT	WT	MUT	WT	WT	WT	B.1.1.7
107	B.1.1.7	MUT	MUT	MUT	MUT	MUT	MUT	MUT	MUT	WT	WT	WT	WT	WT	WT	MUT	WT	WT	WT	B.1.1.7
108	B.1.1.7	MUT	MUT	MUT	MUT	MUT	MUT	MUT	MUT	WT	WT	WT	WT	WT	WT	MUT	WT	WT	WT	B.1.1.7
109	B.1.1.7	MUT	MUT	MUT	MUT	MUT	MUT	MUT	MUT	WT	WT	WT	WT	WT	WT	MUT	WT	WT	WT	B.1.1.7
110	B.1.1.7	MUT	MUT	MUT	MUT	MUT	MUT	MUT	MUT	WT	WT	WT	WT	WT	WT	MUT	WT	WT	WT	B.1.1.7
111	B.1.351	WT	WT	WT	MUT	WT	WT	WT	WT	WT	MUT	WT	WT	MUT	MUT	MUT	WT	WT	WT	B.1.351
112	B.1.351	WT	WT	WT	MUT	WT	WT	WT	WT	WT	MUT	WT	WT	MUT	MUT	MUT	WT	WT	WT	B.1.351
113	B.1.351	WT	WT	WT	MUT	WT	WT	WT	WT	WT	MUT	WT	WT	MUT	MUT	MUT	WT	WT	WT	B.1.351
114	B.1.351	WT	WT	WT	MUT	WT	WT	WT	WT	WT	MUT	WT	WT	MUT	MUT	MUT	WT	WT	WT	B.1.351
115	B.1.351	WT	WT	WT	MUT	WT	WT	WT	WT	WT	MUT	WT	WT	MUT	MUT	MUT	WT	WT	WT	B.1.351
116	B.1.617.2	WT	WT	WT	WT	WT	WT	WT	WT	WT	WT	WT	WT	WT	WT	MUT	MUT	MUT	MUT	B.1.617.2
117	B.1.617.2	WT	WT	WT	WT	WT	WT	WT	WT	WT	WT	WT	WT	WT	WT	MUT	MUT	MUT	MUT	B.1.617.2
118	B.1.617.2	WT	WT	WT	WT	WT	WT	WT	WT	WT	WT	WT	WT	WT	WT	MUT	MUT	MUT	MUT	B.1.617.2
119	B.1.617.2	WT	WT	WT	WT	WT	WT	WT	WT	WT	WT	WT	WT	WT	WT	MUT	MUT	MUT	MUT	B.1.617.2
120	B.1.617.2	WT	WT	WT	WT	WT	WT	WT	WT	WT	WT	WT	WT	WT	WT	MUT	MUT	MUT	MUT	B.1.617.2
121	B.1.617.2	WT	WT	WT	WT	WT	WT	WT	WT	WT	WT	WT	WT	WT	WT	MUT	MUT	MUT	MUT	B.1.617.2
122	B.1.617.2	WT	WT	WT	WT	WT	WT	WT	WT	WT	WT	WT	WT	WT	WT	MUT	MUT	MUT	MUT	B.1.617.2
123	B.1.617.2	WT	WT	WT	WT	WT	WT	WT	WT	WT	WT	WT	WT	WT	WT	MUT	MUT	MUT	MUT	B.1.617.2
124	B.1.617.2	WT	WT	WT	WT	WT	WT	WT	WT	WT	WT	WT	WT	WT	WT	MUT	MUT	MUT	MUT	B.1.617.2
125	B.1.617.2	WT	WT	WT	WT	WT	WT	WT	WT	WT	WT	WT	WT	WT	WT	MUT	MUT	MUT	MUT	B.1.617.2
126	B.1.617.2	WT	WT	WT	WT	WT	WT	WT	WT	WT	WT	WT	WT	WT	WT	MUT	MUT	MUT	MUT	B.1.617.2
127	B.1.617.2	WT	WT	WT	WT	WT	WT	WT	WT	WT	WT	WT	WT	WT	WT	MUT	MUT	MUT	MUT	B.1.617.2
128	B.1.617.2	WT	WT	WT	WT	WT	WT	WT	WT	WT	WT	WT	WT	WT	WT	MUT	MUT	MUT	MUT	B.1.617.2
129	B.1.617.2	WT	WT	WT	WT	WT	WT	WT	WT	WT	WT	WT	WT	WT	WT	MUT	MUT	MUT	MUT	B.1.617.2
130	B.1.617.2	WT	WT	WT	WT	WT	WT	WT	WT	WT	WT	WT	WT	WT	WT	MUT	MUT	MUT	MUT	B.1.617.2
131	B.1.617.2	WT	WT	WT	WT	WT	WT	WT	WT	WT	WT	WT	WT	WT	WT	MUT	MUT	MUT	MUT	B.1.617.2
132	B.1.617.2	WT	WT	WT	WT	WT	WT	WT	WT	WT	WT	WT	WT	WT	WT	MUT	MUT	MUT	MUT	B.1.617.2
133	B.1.617.2	WT	WT	WT	WT	WT	WT	WT	WT	WT	WT	WT	WT	WT	WT	MUT	MUT	MUT	MUT	B.1.617.2
134	B.1.617.2	WT	WT	WT	WT	WT	WT	WT	WT	WT	WT	WT	WT	WT	WT	MUT	MUT	MUT	MUT	B.1.617.2
135	B.1.617.2	WT	WT	WT	WT	WT	WT	WT	WT	WT	WT	WT	WT	WT	WT	MUT	MUT	MUT	MUT	B.1.617.2
136	B.1.617.2	WT	WT	WT	WT	WT	WT	WT	WT	WT	WT	WT	WT	WT	WT	MUT	MUT	MUT	MUT	B.1.617.2
137	B.1.617.2	WT	WT	WT	WT	WT	WT	WT	WT	WT	WT	WT	WT	WT	WT	MUT	MUT	MUT	MUT	B.1.617.2
138	B.1.617.2	WT	WT	WT	WT	WT	WT	WT	WT	WT	WT	WT	WT	WT	WT	MUT	MUT	MUT	MUT	B.1.617.2
139	B.1.617.2	WT	WT	WT	WT	WT	WT	WT	WT	WT	WT	WT	WT	WT	WT	MUT	MUT	MUT	MUT	B.1.617.2
140	B.1.617.2	WT	WT	WT	WT	WT	WT	WT	WT	WT	WT	WT	WT	WT	WT	MUT	MUT	MUT	MUT	B.1.617.2
141	B.1.617.2	WT	WT	WT	WT	WT	WT	WT	WT	WT	WT	WT	WT	WT	WT	MUT	MUT	MUT	MUT	B.1.617.2
142	B.1.617.2	WT	WT	WT	WT	WT	WT	WT	WT	WT	WT	WT	WT	WT	WT	MUT	MUT	MUT	MUT	B.1.617.2
143	B.1.617.2	WT	WT	WT	WT	WT	WT	WT	WT	WT	WT	WT	WT	WT	WT	MUT	MUT	MUT	MUT	B.1.617.2
144	B.1.617.2	WT	WT	WT	WT	WT	WT	WT	WT	WT	WT	WT	WT	WT	WT	MUT	MUT	MUT	MUT	B.1.617.2
145	B.1.617.2	WT	WT	WT	WT	WT	WT	WT	WT	WT	WT	WT	WT	WT	WT	MUT	MUT	MUT	MUT	B.1.617.2
146	B.1.617.2	WT	WT	WT	WT	WT	WT	WT	WT	WT	WT	WT	WT	WT	WT	MUT	MUT	MUT	MUT	B.1.617.2
147	B.1.617.2	WT	WT	WT	WT	WT	WT	WT	WT	WT	WT	WT	WT	WT	WT	MUT	MUT	MUT	MUT	B.1.617.2
148	B.1.617.2	WT	WT	WT	WT	WT	WT	WT	WT	WT	WT	WT	WT	WT	WT	MUT	MUT	MUT	MUT	B.1.617.2
149	B.1.617.2	WT	WT	WT	WT	WT	WT	WT	WT	WT	WT	WT	WT	WT	WT	MUT	MUT	MUT	MUT	B.1.617.2
150	B.1.617.2	WT	WT	WT	WT	WT	WT	WT	WT	WT	WT	WT	WT	WT	WT	MUT	MUT	MUT	MUT	B.1.617.2
151	B.1.617.2	WT	WT	WT	WT	WT	WT	WT	WT	WT	WT	WT	WT	WT	WT	MUT	MUT	MUT	MUT	B.1.617.2
152	B.1.617.2	WT	WT	WT	WT	WT	WT	WT	WT	WT	WT	WT	WT	WT	WT	MUT	MUT	MUT	MUT	B.1.617.2
153	B.1.617.2	WT	WT	WT	WT	WT	WT	WT	WT	WT	WT	WT	WT	WT	WT	MUT	MUT	MUT	MUT	B.1.617.2
154	B.1.617.2	WT	WT	WT	WT	WT	WT	WT	WT	WT	WT	WT	WT	WT	WT	MUT	MUT	MUT	MUT	B.1.617.2
155	B.1.617.2	WT	WT	WT	WT	WT	WT	WT	WT	WT	WT	WT	WT	WT	WT	MUT	MUT	MUT	MUT	B.1.617.2
156	P.1	WT	WT	WT	MUT	WT	WT	WT	WT	MUT	MUT	MUT	MUT	WT	WT	MUT	WT	WT	WT	P.1
157	P.1	WT	WT	WT	MUT	WT	WT	WT	WT	MUT	MUT	MUT	MUT	WT	WT	MUT	WT	WT	WT	P.1
158	P.1	WT	WT	WT	MUT	WT	WT	WT	WT	MUT	MUT	MUT	MUT	WT	WT	MUT	WT	WT	WT	P.1
159	P.1	WT	WT	WT	MUT	WT	WT	WT	WT	MUT	MUT	MUT	MUT	WT	WT	MUT	WT	WT	WT	P.1
160	P.1	WT	WT	WT	MUT	WT	WT	WT	WT	MUT	MUT	MUT	MUT	WT	WT	MUT	WT	WT	WT	P.1
161	P.1	WT	WT	WT	MUT	WT	WT	WT	WT	MUT	MUT	MUT	MUT	WT	WT	MUT	WT	WT	WT	P.1
162	P.1	WT	WT	WT	MUT	WT	WT	WT	WT	MUT	MUT	MUT	MUT	WT	WT	MUT	WT	WT	WT	P.1
